# Supplementary material for: Placental Villous Explant Culture 2.0: Flow Culture Allows Studies Closer to the In Vivo Situation
Source: Int J Mol Sci. 2021 Jul 12;22(14):7464. doi: 10.3390/ijms22147464 (PMC8308011; doi:10.3390/ijms22147464)
Supplement: Supplementary file 1 [file ijms-22-07464-s001.zip]

Archive with 1 entries (1 files):
- ijms-1293096-supplementary.pdf
